# Supplementary material for: The Role of H1 Linker Histone Subtypes in Preserving the Fidelity of Elaboration of Mesendodermal and Neuroectodermal Lineages during Embryonic Development
Source: PLoS One. 2014 May 6;9(5):e96858. doi: 10.1371/journal.pone.0096858 (PMC4011883; doi:10.1371/journal.pone.0096858)
Supplement: Table S1 — Summary of data obtained from CTL (ATCC) and H1-KO (F1) lines. (XLSX) [file pone.0096858.s014.xlsx]

## Sheet: ATCC vs. F1
		Marker	CTL(ATCC)	H!-KO(F1)	P-value
Figure S1A		ALP	>95%	%95%
Figure S1B		SSEA1	>95%	>95%
Figure S1C		Sox2	>95%	>95%
Figure S1D		Oct4	>95%	>95%
Figure S1E		Nanog	>95%	>95%
Figure S1F	EB	Sox2	0.959	0.728	<0.0001
	EB	Oct4	0.986	0.769	<0.0001
Figure S1G	EB	TUNEL	0.101	0.329	<0.0001
Figure S2A		Bracyury	0.326	0.175	<0.0001
Figure S2B		Sox1	19%9	0.262	<0.0001
Figure S2C	pre-induction	TUNEL	0.01	0.145	<0.0001
	RA-induction	TUNEL	0.05	0.23	<0.0001
	Wnt3A-induction	TUNEL	0.08	0.275	<0.0001
			Fold change:
Figure S3A		FGF5	0.739		<0.001
		Nodal	0.534		<0.001
		Bracyury	0.675		<0.001
		Lhx2	0.716		<0.001
		Pax6	1.047		0.327
		Emx1	2.076		<0.001
		Emx2	1.117		0.102
		Ngn1	1.645		<0.001
		Ngn2	0.639		<0.001
		NeuroD1	1.035		0.469
Figure S3B	FGF+Shh	FGF5	0.509		<0.001
		Nodal	0.403		<0.001
		Bracyury	0.622		<0.001
		Lhx6	1.187		0.699
		Lhx7(8)	0.88		0.019
		Nkx2.1	0.773		<0.001
		Nkx2.2	0.178		<0.001
		Mash1	0.169		<0.001
		Islet1	0.126		<0.001
		NeuroD1	0.577		<0.001
		Gsh1	1.313		0.032
		Gsh2	1.248		0.026
Figure S4A	7DIV	Nestin	0.25	0.07	<0.0001
		b-TubIII	0.078	0.01	<0.01
Figure S4B	14DIV	Nestin	0.41	0.16	<0.0001
		b-TubIII	0.217	0.126	<0.0001
Figure S4C		GLUT	0.073	0
Figure S4D		CD44	0.287	0.07	<0.0001
		GFAP	0.291	0.275	0.54
Figure S4E		NG2			<0.0001
		O4			<0.0001
Figure S5A		GABA	0.21	0.2	0.5
Figure S5B		TH	0.163	0
Figure S5C		NG2	0.0214	0.0141	<0.0001
		O4	0.0044	0.022	<0.0001
Figure S6A	7DIV	Nestin	0.339	0.021	<0.0001
		b-TubIII	0.029	0
Figure S6B	14DIV	Nestin	0.582	0.426	<0.0001
		b-TubIII	0.238	0.071	<0.0001
Figure S6C		GLUT	0.13	0
Figure S6D		CD44	0.23	0.015	<0.0001
		GFAP	0.207	0
Figure S6E		NG2	0.022	1/1%	0.01
		O4	0.0044	0.0026
Figure S7A		GABA	0.138	0.059	<0.0001
Figure S7B		TH
Figure S7C		NG2	0.0212	0.016
		O4	0.004	0.5
			Fold change:
Figure S9A	14DIV	Pdx	4.305		<0.0001
		Islet-1	0.528		<0.0001
		Insm1	10.693		<0.0001
	33DIV	Insulin1/2	5.961		<0.0001
		Glucagon	1.406		0.45
		Somatostatin	4.286		<0.0001
Figure S9C		Mash1	2.762		<0.0001
		Neurogenin 2	5.102		<0.0001
		Neurogenin 3	3.429		<0.0001
		NeuroD1	4.249		<0.0001
